# Supplementary material for: Spontaneous Upper Urinary Tract Rupture Caused by Ureteric Stones: Clinical Characteristics and Validation of a Radiological Classification System
Source: Diagnostics (Basel). 2021 Aug 29;11(9):1568. doi: 10.3390/diagnostics11091568 (PMC8471042; doi:10.3390/diagnostics11091568)
Supplement: Supplementary file 1 [file diagnostics-11-01568-s001.zip]

Archive with 2 entries (2 files):
- sUUTR 2.0 - Supplementary File 1 - 18 8 21.pdf
- sUUTR 2.0 - Supplementary Table 1 - 3 5 21.pdf
